# Supplementary material for: Fatty Acid Metabolism in Shading-Induced Tolerance of Star Ruby Grapefruit to Postharvest Chilling Injury
Source: Plants (Basel). 2025 Dec 17;14(24):3848. doi: 10.3390/plants14243848 (PMC12737150; doi:10.3390/plants14243848)
Supplement: Supplementary file 1 [file plants-14-03848-s001.zip]

Archive with 1 entries (1 files):
- plants-3985333-supplementary.xlsx
