# Supplementary material for: Fatty Acid Metabolism in Shading-Induced Tolerance of Star Ruby Grapefruit to Postharvest Chilling Injury
Source: Plants (Basel). 2025 Dec 17;14(24):3848. doi: 10.3390/plants14243848 (PMC12737150; doi:10.3390/plants14243848)
Supplement: Supplementary file 1 [file plants-14-03848-s001.zip › plants-3985333-supplementary.xlsx]

## Sheet: Table S1
Table S1. List of primer sequences used for RT-qPCR analysis.
Enzyme group	Gene	Forward primer (5' - 3')	Tm F’ (ºC)	Reverse primer (5' - 3')	Tm R’ (ºC)
β-ketoacyl-ACP synthase	CpKASII	TTTGGCGGCCACAATTCATC	60	AGTCTTATGCCATCTTAAGCATCA	58
Stearoyl-ACP desaturases	CpFAB2	GAGGAGAGAGCTCAGGGAAGGGC	65	TATTTACCATTCTGCACGAGGG	58
	CpDES5	GAGGAGAGAGCTCAGGGAAGGGC	65	TGTCGTTGTTGCACCCTTCTTCC	63
Fatty acyl-ACP thioesterase	CpFAT-A	ACGCACGGAACTGAACTGAA	60	ATCGGCAGAGCCAGACAAAA	60
Acyl-CoA synthetase	CpLACS9	CCGCCCGCAGCTAGTATTTA	60	AGACGCAGGGAATCGAAAGT	60
Oleate desaturases	CpFAD2.1	ACCAAGTCCGAAGTCCCATTT	59	CGCGATAGAGGACGTAAGTTGC	61
	CpFAD2.2	GAAGCAAAGGAGTGTCTTTACG	58	ACACAAAACTTCCCATATGGC	57
	CpFAD6	GGTTGGGCTATCACTTCTGG	58	ACTGTCCCATTAAGCTGGGC	60
Linoleate desaturases	CpFAD3	AGTCCACTTGATCAAGAATTTGG	57	AAACTTGGTTGCTAAAAATTTC	52
	CpFAD8	CTTTGACCCTAACAGTGACC	52	GGCCATAGAGTTTAAGCAACTGC	60
Actin (housekeeping gene)	ACT	TTAACCCCAAGGCCAACAGA	65	TCCCTCATAGATTGGTACAGTATGAGAC	66

## Sheet: Table S2
Table S2. Loading coefficients of the variables in the PCA.
Variable	PC1		Variable	PC2
FAD3	-0.809909		FAB2	-0.887774
LACS9	-0.800334		FAD6	-0.775056
FAD8	-0.669741		FAD2.2	-0.507126
C18:1	-0.0968337		KASII	-0.487142
FAB2	0.0936732		DES5	-0.408824
FAD2.1	0.306847		UFA/SFA	-0.0424133
UFA/SFA	0.465483		FAD3	0.0652907
FAD6	0.548673		FATA	0.158498
C16:0	0.622457		FAD2.1	0.163483
C18:0	0.623887		C18:1	0.208244
DES5	0.707669		LACS9	0.275937
FATA	0.707739		CII	0.357537
FAD2.2	0.712		C18:2	0.359695
KASII	0.757631		C16:0	0.370606
CII	0.814865		C18:3	0.386378
C18:3	0.848623		FAD8	0.411962
TotalFA	0.850939		TotalFA	0.412321
C18:2	0.868677		C18:0	0.708188
